# Supplementary material for: Development of a novel diagnostic model for Alzheimer’s disease based on glymphatic system and metabolism-related genes
Source: Front Mol Biosci. 2025 Dec 5;12:1585761. doi: 10.3389/fmolb.2025.1585761 (PMC12714668; doi:10.3389/fmolb.2025.1585761)
Supplement: Supplementary file 1 [file DataSheet3.csv]

Gene Symbol
AQP4
APP
MAPT
AHR
ENO2
S100B
PTEN
APOE
SLC2A1
FLT4
BIN1
SLIT2
HTT
LYVE1
PDPN
NFKB1
TREM1
HCRT
