# Supplementary material for: Development of a novel diagnostic model for Alzheimer’s disease based on glymphatic system and metabolism-related genes
Source: Front Mol Biosci. 2025 Dec 5;12:1585761. doi: 10.3389/fmolb.2025.1585761 (PMC12714668; doi:10.3389/fmolb.2025.1585761)
Supplement: Supplementary file 3 [file DataSheet2.csv]

Gene Symbol
MTR
MMACHC
ABCA3
SLC19A3
CYP2D6
MTRR
CYP3A4
INS
MMADHC
TPK1
CYP2C19
PPARG
MTHFR
APOE
ACADM
CBS
CYP1A2
MMAA
CSF2RA
MMAB
ACADVL
HADHA
LDLR
CPT2
CYP2C9
LPL
SFTPB
ADIPOQ
APOB
GCDH
OTC
ETFDH
SFTPC
MMUT
LEP
CPT1A
HMGCL
ACADS
SLC22A5
CYP3A5
APOA1
SLC2A1
LIPC
GCK
OPA3
HADHB
SLC25A19
CETP
CYP2A6
CYP1B1
CYP2B6
ETFA
CYP2E1
INSR
PCCB
LPIN1
PAH
CYP1A1
ACADSB
ETFB
HSD17B10
TPMT
GLUD1
SLC25A20
FLAD1
PC
LMBRD1
ABCG5
PPARA
HADH
QDPR
CYP19A1
ETHE1
DDC
ACACA
ECHS1
ACAT1
ACAD8
ACAD9
HFE
IL6
CYP27A1
ALDH5A1
XDH
MLYCD
ABCG8
ABCA1
UCP2
TANGO2
G6PD
CYP17A1
NPC1
ADSL
TAFAZZIN
CYP27B1
G6PC1
BTD
GAA
IGF1
DPYD
ASS1
CYP2C8
UGT1A1
ATP7B
PCSK9
PCCA
ALDH2
GALT
HMGCS2
IVD
SLC25A13
COMT
TP53
HNF4A
APOA5
DHFR
CPS1
ALB
HSD11B1
CYP11A1
PYGM
SLCO1B1
LCAT
HPRT1
BCKDHB
SMPD1
CP
ACE
PNPO
PPARGC1A
ADA
GAMT
FH
DHCR7
AKT1
ARG1
SLC17A5
EPHX1
POLG
CFTR
ACADL
ALDOB
ASL
TNF
DLD
GBA1
HLCS
SLC52A2
APOC3
PNPLA2
HSD11B2
PTEN
COMMD1
MTHFD1
CRP
SECISBP2
SUOX
MTTP
CASR
FAH
BGLAP
TH
PTS
POR
NAGLU
AGL
PDHA1
LIPE
ALPL
LMNA
GALK1
CYP7B1
SOD1
MCCC2
PNP
FADS1
LDHA
GHRL
PLIN1
VDR
MPV17
SUCLG1
SLC52A1
FBP1
AGXT
NAGS
SUCLA2
GGT1
HK1
SLC25A4
GATM
FGF23
ABHD5
STAR
FMO3
LEPR
CYP21A2
MCCC1
AMPD1
SLC2A2
GSTM1
ACOX1
PFKM
SLC25A32
GLUL
GSS
CYP11B2
MOCS2
GALE
ALDH7A1
CAT
GCH1
RBP4
HCFC1
PRKAG3
GK
SLC52A3
AHCY
TCN2
GOT2
OPA1
LIPA
TYMP
HIF1A
AKT2
MCEE
GLA
HPD
HMOX1
ACAT2
MAT1A
PDP1
NADK2
FASN
BCKDHA
SLC6A8
PCK1
ABCC8
GPT
OAT
GLDC
ALDH18A1
REN
SLC25A15
ALDH3A2
CAD
GLS
MTOR
CYP11B1
UMPS
HAMP
SDHA
ABCD1
IDUA
PGK1
HSD17B4
SLC37A4
MAOA
ACSF3
PSAP
ABCB11
KCNJ11
GUSB
PPARD
PRKAG2
EPHX2
HNF1A
TAT
CUBN
PIK3CA
HSD3B2
BCS1L
PANK2
ABCD4
MOCS1
AGK
BCKDK
SCO2
GPT2
DGAT1
HIBCH
PCK2
PRODH
ASAH1
GSTP1
L2HGDH
SLC46A1
PCBD1
SLC16A1
CYP2R1
AGPAT2
CA5A
ATP7A
DECR1
CYP7A1
AMPD3
ADK
TFR2
AMACR
HMGCR
APOC2
H6PD
HEXA
GLB1
SIRT1
HJV
IRS1
CES1
MVK
NR3C1
ASPA
GALC
AUH
PGM1
SPR
CD36
NDUFS4
SRD5A2
SDHB
CAV1
FTO
GALNS
DPYS
HEXB
NPC2
APRT
PTH
SLC7A7
VKORC1
GNE
RRM2B
ALDH4A1
RETN
TK2
DGUOK
TMEM70
SI
PHGDH
ARSA
GBE1
ALDOA
TYR
GCG
GSTT1
PMM2
BCHE
PRKAA1
CTH
PRKAA2
ENPP1
SREBF1
UCP3
RYR1
UGT1A6
PLA2G6
GYS1
ATP5F1A
MDH2
COX5A
SLC12A3
CTSD
PON1
RPIA
ACY1
GNMT
IDH2
DBT
NR1H2
GPD1
SURF1
NEU1
HOGA1
PRPS1
MT-ATP6
PIK3R1
PDHX
GSR
PYGL
IDS
BSCL2
MT-ND1
NR1I2
ISCU
PNLIP
HSD17B3
SGSH
TPI1
APP
TTR
MFN2
PNPLA3
DLAT
SERPINA1
FDFT1
ESR1
MPI
SERAC1
CTSA
LDLRAP1
ALDH6A1
COG2
IL10
TFAM
NDUFS1
FECH
TRMT10A
LRPPRC
ABAT
LAMP2
SLC40A1
GNPTAB
OCRL
UPB1
NAT2
ITPA
MT-CO1
AMT
GRHPR
POMC
SLC5A1
PDK4
MT-CYB
EPM2A
NUDT15
TF
PKLR
SLC2A4
CYP24A1
DNM1L
AKR1D1
DBH
PHKA2
SCP2
PEX5
HMBS
GBA2
ACSL4
GLYCTK
OXCT1
GPHN
ABCB4
PPIG
COQ2
NQO1
GCLC
GPI
ANGPTL3
LRAT
PHKA1
ACO2
SUMF1
ABCB1
FTCD
PDHB
STS
MOCOS
AASS
PPT1
HGSNAT
CYP2U1
CYP4F2
NDUFV1
GFPT1
PPM1K
POLG2
FOLR1
NDUFS3
DHCR24
SPTLC1
UGT1A9
CHKB
SHBG
LBR
MT-CO3
FUCA1
COQ9
AK1
PTGS2
IBA57
BCO1
FBXL4
SLC25A12
NAMPT
PPOX
GAPDH
TKT
ATAD3A
ACAA2
MAN2B1
LIPT1
PEX1
PLA2G7
CLCNKB
SARDH
EGF
LIAS
MANBA
PRDX1
BCAT2
NOS3
UQCRC2
PHKB
D2HGDH
SERPINE1
CSF2RB
MT-CO2
FXN
AK2
ALOX5
GALNT2
ARSB
PNPLA8
DPAGT1
NR1H4
TPP1
HGD
NPPA
OPLAH
SLC19A1
FA2H
ATIC
NFU1
F2
GYG1
BDNF
CLN6
HSPD1
KHK
UGT1A8
SLC5A2
IL1B
CLPB
PTPN11
GPX1
ALOX12B
NSDHL
NDUFS2
SLC39A8
COQ8A
AHR
TTPA
MT-ND2
ALAD
EHHADH
DNMT1
ABCD3
NAGA
CLN3
FAM3A
CPOX
GNS
PYCR1
PHYH
NDUFAF5
ADRB3
PHKG2
GM2A
DNAJC19
GYS2
CTNS
DMGDH
NDUFS7
SLC25A29
CD320
G6PC3
FDX2
APOA2
GALNT3
TALDO1
GOT1
LCT
TYMS
GFM1
PKM
UROC1
DHTKD1
SLC25A42
MCOLN1
PSPH
WFS1
MPC1
MT-ND4
FKRP
LPIN2
SAR1B
TSC2
CIDEC
HBB
DNMT3B
ARG2
NT5E
TCF7L2
LRP1
CLN8
CAVIN1
PDK3
ADH1B
HSD3B7
FDXR
PDSS2
BSND
MT-ND5
PEPD
TSFM
UROD
GNPAT
COX4I1
MPO
SPTLC2
MT-ND3
AR
SDHD
RPE65
CS
LRP2
PDSS1
HYAL1
DMD
HRAS
SLC25A1
SLC30A10
CNR1
COX10
MSMO1
SLC6A3
CYB5R3
FABP2
COQ4
ALAS2
PGAM2
TGFB1
OGDH
DIO1
SIRT3
ABCB7
UCP1
KYNU
MT-ATP8
AGA
FAM3B
UGT1A7
DCXR
SCARB1
TRMU
ATP5F1E
SHPK
UGT1A10
ALDH1B1
LARS2
SLC25A3
TNFRSF11B
NHLRC1
COX15
TWNK
PEX7
SCO1
AIFM1
SLC12A1
MC4R
KARS1
NR3C2
COASY
PSAT1
PUS1
SLC39A14
VLDLR
SLC19A2
SCARB2
HK2
CLN5
CEL
FGF21
GCKR
PTGIS
ECI1
SLC25A22
DNAJC12
GAD1
BOLA3
ALG2
FOXRED1
NDUFA13
MTO1
SDHAF1
PEX2
PCYT1A
PRKAB1
NAXE
TECR
ATP8B1
NPY
NFS1
COX6B1
LTC4S
BMP2
TUFM
INPPL1
GCSH
SLC22A12
BMP1
ANGPTL4
NR1H3
ALG1
PEX10
MT-ND6
UROS
F9
AKR1A1
PEX12
ATP13A2
PPP1R15B
PNPT1
SAMHD1
MOGS
FAM3C
NGLY1
SULT1A1
ERCC2
MTFMT
CPT1B
GLRX5
UGT1A4
DGKE
MECP2
COQ6
YARS2
DHDDS
SEPSECS
UQCRFS1
MICU1
NFE2L2
TREX1
ENO3
KCNJ1
CTNNB1
ATP6V0A2
TBXAS1
TKFC
NDUFV2
NDUFAF6
EBP
KL
NDUFS6
STK11
TTC19
CRH
PIGA
SAT1
DOLK
NDUFA9
SRD5A3
LIPG
DPM1
FABP4
ALG6
NR1I3
DPP4
GCLM
IRS2
BAAT
LONP1
MTM1
COQ7
DAO
MBOAT7
UQCRQ
RDH12
ACTB
ZMPSTE24
SC5D
TMLHE
PEX14
AHSG
SLC25A10
LDHB
FAM3D
RNASEH2B
TIMM50
SLC18A2
CTSK
PEX6
TMEM126B
HTRA2
ALG8
LYRM7
SCD
HNF1B
GNAS
AGPS
NDUFAF2
FUT2
AMN
MRPS22
ALG12
ATP6AP2
CLDN16
GH1
LARS1
AMPD2
SLC2A9
TNFSF11
PRL
PGM3
AGT
KRAS
ABCC2
B4GALT1
PRKN
PDX1
SREBF2
EARS2
SMS
CBLIF
CYP3A7
UGT1A3
LIPT2
AKR1C2
PNPLA6
BRAF
NDUFS8
FLNA
ALG13
NANS
C3
SUCLG2
CYP26B1
SLC6A19
NDUFB11
FADS2
GNPTG
DARS2
NDUFB9
SLC35A2
PLCB1
SARS2
ISCA2
DDHD1
NPC1L1
MAN1B1
MPDU1
CHST6
PEX11B
ALDH9A1
UMOD
TFRC
PINK1
EIF2AK3
CACNA1S
ACACB
SHMT1
RARS2
NDUFA4
AARS2
NDUFA1
PPA2
VARS2
DNM2
APOA4
IGFBP1
MT-ND4L
IGF1R
MECR
ACLY
GMPS
TCIRG1
ATP5F1D
MLXIPL
RARRES2
CCL2
CYC1
NARS2
SQSTM1
C19orf12
GANAB
PEX16
CYP26A1
POLR3A
ADH1C
BLVRA
ACOX2
WDR45
PIKFYVE
IDH1
ANGPTL8
STAT3
MYC
TACO1
FGFR2
COQ8B
SLC33A1
PEX13
ABHD12
HCCS
FOXO3
VCP
NR1D1
ATP6AP1
CLOCK
ELOVL4
NBAS
INPP5E
EXT1
ALG11
FAR1
ADIPOR1
DPM2
C1QBP
ASNS
HAL
ALG3
BHMT
ST3GAL3
AFG3L2
RORA
AKR1B1
SLCO1B3
NT5C3A
ABCG2
UQCC2
SLC7A9
SLC3A1
COX8A
PYY
PEX3
PET100
DNA2
NNT
DHODH
CHCHD10
SLC27A4
FOXO1
AOX1
ADAR
ACOT9
CYCS
CYP4A11
ATP6V1A
NDUFAF4
IFNG
KCNJ10
PLA2G4A
FKTN
MRPS16
PIK3R2
SOD2
ALDH1A3
SUGCT
ADCY5
MDH1
ABCD2
GFM2
ADIPOR2
ADRB2
POMT1
RNASEH2A
SLC39A4
FARS2
SCN1A
UQCRB
TIMM8A
NDUFA2
DHFR2
NDUFA10
PMPCA
XYLT2
ELN
POMT2
MTRFR
TRNT1
BPGM
PRKAR1A
COX14
CUL3
COQ5
XYLT1
APTX
AKR1C3
FIG4
FGFR1
SLC35A1
POLR3B
PEX19
GPD1L
EXT2
ST3GAL5
GALM
ACBD5
NEUROD1
IMPDH1
PLCG2
NMNAT1
MFSD8
SLC35C1
POMGNT2
ODC1
RAF1
SLC34A1
CHIT1
PIK3CG
ALMS1
IGF2
TIMMDC1
NDUFAF1
DNAH8
PRKCSH
DDOST
BRCA1
UGT2B7
FTL
MAPK1
GTPBP3
SLC11A2
NUBPL
DARS1
MAPT
BMAL1
MGAT2
UGP2
PIGV
CHAT
DPM3
STXBP1
HAAO
CYP2J2
PLA2G5
RBCK1
ATPAF2
CALM1
ATP6V1E1
POMGNT1
GSK3B
SHMT2
SPG7
TXN2
CYP46A1
SNCA
CERS3
PPARGC1B
TRPM6
RNASEH2C
FAS
PIK3C2A
SEC23B
LAMA2
FBN1
SLC6A9
APOC1
ATM
GFAP
DNMT3A
SMN1
PIGT
VPS13B
NAXD
KDM6A
ALDH1A1
MAOB
CARS2
CD40LG
CTSF
NDUFA8
MIPEP
PLTP
NDUFA6
FABP1
NDUFB8
PTPN1
NLRP3
COX20
ALG9
SKIC2
PEX26
RPL10
SLC6A4
EPO
ALG14
AGXT2
SACS
SGPL1
PLCB4
GDF15
GPIHBP1
CLPP
CST3
FUT8
MAP2K1
PLCE1
TSHR
IGFBP3
EP300
SRD5A1
PAX4
GMPPB
NAT1
UQCC3
CKB
MRPL44
CAPN3
ALOX12
COG4
NDUFA11
VIPAS39
SLC35D1
NDUFA12
LOX
TRAP1
SETX
DNAJC5
ARSG
PIGN
CYP4F3
NDUFB3
GARS1
FMR1
GLP1R
LYST
TARS2
SLC25A21
KMT2D
HAGH
COX6A2
GABRG2
CYP2A13
PDK1
PMPCB
GFER
PIGQ
TRIT1
KCNJ5
SSBP1
SLC4A1
RARS1
COA3
TREH
MME
THAP11
RDH5
TREM2
COG5
MAPK3
COL1A1
FTH1
NDUFB10
NR5A1
ACSL1
ATP6V1B1
GNRH1
GATA6
ISCA1
HP
B3GAT3
KCTD7
NUS1
VPS33B
MC2R
ARSL
LARGE1
SLC16A2
VPS33A
TMPRSS6
SLC9A1
ABCG1
COG8
LYRM4
ACO1
COA6
MRPS7
TRIM32
COG1
SLC35A3
MGME1
HBA1
SKIC3
PGAP1
PIGW
MB
FASTKD2
NDUFAF3
CTSC
PIGL
XRCC1
SLC13A5
SFXN4
ANO10
ABCA2
RAI1
MFF
IDO1
MAF
GPC3
CHST3
GPAM
CALM3
ALOXE3
SMAD4
PRKACA
PRKDC
TRMT10C
IARS2
KCNQ1
CRAT
CCK
TPO
FCSK
LPA
MGLL
MARS2
CKM
TMEM165
PHKG1
HCRT
PLCD1
PLOD2
SCN5A
ATRX
RXRA
TMEM126A
NDUFAF8
PGAP2
SLC25A38
TM6SF2
ERCC4
SPP1
GNA11
AP1S1
CPT1C
PEMT
SSR4
MRPL12
SLC25A46
ANK2
PIGC
CCDC115
KLHL3
BCL2
GRN
FXYD2
TRAPPC11
DYRK1B
TLR4
PIGO
SIRT6
PNMT
COX7B
MAT2A
COG7
TIMM22
ANO5
GDAP1
SLC25A26
B4GAT1
HARS2
TRMT5
CALM2
IKBKB
DYSF
GC
SERPINC1
MAGT1
ADRA2A
SLC27A1
JAK2
CNNM2
PPP1CB
B3GLCT
UGDH
RFT1
ATF4
IAPP
MFSD2A
CHST14
TMEM199
B3GALT6
XPC
SLC26A1
RMND1
MTMR2
AKR1C4
PDXK
NDUFC2
MRPS34
CLDN19
GMPPA
WWOX
HTR1A
INSIG1
KYAT1
CREBBP
VEGFA
CBL
AAAS
KMT2A
SPG11
CAV3
PGAP3
SIL1
CISD2
CYP2C18
COG6
SLC5A6
TDO2
EPRS1
BMP6
RNASET2
CA2
AGTR1
IDH3B
MTPAP
C1GALT1C1
PIGP
CDKL5
ESRRA
PTCD3
AKR1C1
MSTO1
ABCC6
CHKA
NOS2
EIF2B5
PIP5K1C
HSD3B1
HIBADH
LRP5
SELENBP1
BPNT2
WARS2
CACNA1A
PLOD1
ESR2
ALDH3A1
CERS1
PIK3CB
IL18
PON2
SCAP
PET117
B3GALNT2
COA5
GPX4
EDN1
SLC10A2
SPTAN1
SMAD3
ERCC6
ATP2A1
IER3IP1
FGFR3
ABCC9
STT3A
DYM
PCSK1
HLA-B
COX16
DEGS1
NR0B1
COA8
PIGM
G6PC2
EPG5
IREB2
GSTA1
MGP
FOXA2
PARS2
DIO2
ERCC5
PIGY
PHEX
PLAT
MRM2
HMGCS1
NR0B2
XPNPEP3
CLCNKA
TUSC3
SCNN1B
SULT2A1
COL2A1
CALCA
WRN
PNKD
COX6A1
ACER3
AGRP
MRPS23
STAT2
VWF
GCGR
KNG1
SLC10A1
RLBP1
TXNIP
PLIN2
PRKACG
CYP4V2
HACL1
DGAT2
FUT6
PSEN1
SOAT1
FNDC5
ACE2
TXN
PTGS1
MRPS28
THBD
SYNJ1
ARV1
HSPA8
SMAD2
SCNN1A
PIK3CD
CYBB
MRPS14
CYP4F22
RNASEH1
ZEB2
CXCL8
PRDM16
MTHFS
STT3B
ATG7
CLCN5
PFKL
PYCR2
HNRNPA2B1
SELP
NRF1
B4GALT7
PLPBP
MRPL3
HMGA1
TYRP1
EGFR
UGCG
STX1A
LSS
ALPP
PDK2
PRRT2
MAPK8
NNMT
PARP1
ATP1A1
NF1
MRPS2
B2M
PFKFB3
PRKACB
PTF1A
PLA2G2A
UGT2B15
FAAH
ATP6V0A4
HSPG2
OGT
IL1A
TNNI3
ATP1A3
UGT1A5
NSUN3
ATP1A2
PPCS
CSNK2B
MYH7
IARS1
FOS
HSD17B1
FABP5
TSPO
MICOS13
DUOX2
PIK3R5
SLC26A4
AARS1
PLP1
GHR
EIF2B4
PER2
TFAP2A
HBA2
TNFRSF11A
MAP2K2
MMP2
AQP2
ALOX15
TPH1
RANBP2
ANTXR2
PIK3C3
TSC1
ACOX3
ABCC1
CAPN10
GLRA1
NSD1
TNXB
SLC1A2
CERS2
KCNH2
HSP90AA1
STXBP2
COA7
VDAC1
FAM111A
ADH7
COL3A1
PPP2CA
YAP1
MINPP1
MRPS25
ERCC3
CERKL
GLS2
DRD2
SRC
CYP2S1
DLST
CYP4F11
DSP
FPGS
SULT1A2
SLC6A20
SLC34A3
F7
EOGT
FABP3
PAX6
ADH5
POMK
TRIM37
ACMSD
SMARCA4
EIF2B2
CACNA1C
OCLN
SETD2
PRKAG1
CEP290
ARX
TTN
ADCY10
ALDH1A2
VPS16
ELAC2
HDAC1
FBP2
EXOSC3
MARS1
HSD17B13
MYBPC3
GATC
EDEM3
NONO
MYH3
NFKB1
CHSY1
SELE
WNK1
CYP8B1
MED12
SLC1A3
DMP1
CYP4F12
CUL4B
PTPN22
DKC1
SOS1
TNNT2
POFUT1
GNB3
CTBP1
MBTPS2
MTHFD1L
XPA
CANT1
POLR1C
CNP
LMNB1
GPD2
SLC27A2
UBIAD1
CTLA4
HSPB1
CD38
IMPDH2
IGF2BP2
LIG4
FOXP3
HNRNPA1
TIMP1
PTPRC
HTT
PYGB
GATB
MMP9
GRIN2A
SERPINA12
PPP1R3C
CACNA1D
SOST
B3GALNT1
RYR2
AKT3
SELENOI
MEFV
UBE3A
CKMT2
INSIG2
SLC7A5
GATA3
PPP1R3A
CDKN2A
HSPA5
PDGFRB
NR2F2
ATP5MC3
EIF2B1
BMP4
TBC1D4
MSTN
BTK
KCNQ2
MAPK10
PARK7
LMNB2
HNMT
ADAMTSL2
PFKP
SLC2A3
CLPX
NT5C2
RPS6KB1
HS6ST1
ALOX5AP
GATA4
SST
ERCC8
SIRT2
CRPPA
APOH
CKMT1B
MED23
PIGB
HKDC1
GAL
GPX3
CD8A
MGAM
USF1
HERC2
ABCA7
SDHC
SORD
SCN2A
HPS1
DBI
AGTR2
AHI1
PRKG1
NAT8L
PPP2R1A
TBX1
DYRK1A
CH25H
FFAR4
CELA2A
CASP3
QARS1
MTNR1B
SH2B1
SCNN1G
CYP4F8
VARS1
LCN2
FHL1
AVPR2
CSNK2A1
PROP1
ITGAM
CASK
NRAS
NR4A2
AGPAT1
SCN1B
VCAM1
PKHD1
GPLD1
VRK1
EIF2AK2
DNM1
RBM8A
LMF1
F3
YWHAE
CIDEA
KCNJ2
ALDH1L1
GSTZ1
RTN4IP1
ANOS1
KCNA1
CBR1
QRSL1
TCN1
WNK4
CTDP1
INPP5K
ADGRV1
DSG1
SPTB
XPR1
SLC20A2
PRF1
IFIH1
GNB1
CSF1R
FFAR1
JUN
LACC1
SULT1E1
MEN1
RPS6KA3
ITPR1
HNRNPU
SERPINF1
ME2
GPX2
EZH2
NPPB
KCNMA1
VPS13A
ZNF143
SLC12A2
NOTCH1
SLC12A6
FMO1
FLNC
YME1L1
MBTPS1
GATA1
CDKAL1
UGT2B17
TGFBR2
NPHP3
SLC30A8
ACHE
TGFBR1
DDHD2
MMP1
TOP3A
NTRK2
MLX
CYB561
NUP107
PIEZO2
IL2RA
UNC13D
TUBB4A
SLC1A5
SLC1A4
CEBPA
AFP
RXYLT1
NOTCH3
CTC1
DDX3X
CD40
RAG1
ALDH3B1
TUBA1A
SPHK1
CDK5
ABCC4
SORT1
PLG
DGKD
YY1
ADCK5
RRM1
SNAP25
STAC3
ATP6V1B2
CYB5A
GORAB
SMC1A
MAPK14
SCN4A
SLC26A3
MSR1
IDE
ACP5
BCAP31
TSEN54
DYNC1H1
SIRT4
EIF2B3
ST3GAL4
ARNT2
TRAK1
CREB1
GPBAR1
SCYL1
ATP5F1B
NTS
AVP
CYBA
PPP1CA
ARF1
SLC12A5
TBCK
SNX14
AS3MT
ADH4
GRIN1
CYP4B1
AIMP1
PCDH19
GSTO1
PI4KA
RPGRIP1L
BECN1
C2orf69
DAG1
DLG4
ACSL5
SPTA1
ANPEP
ICAM1
PNKP
PRKAB2
KEAP1
TSEN2
KISS1
FLVCR1
GIP
ENG
SPAST
TSHB
PLOD3
HPGD
TARDBP
IL17A
PAICS
CHD7
USP7
DCK
CSF1
ELOVL2
HSP90B1
DOCK7
CRY2
EFTUD2
BRCA2
PDE5A
ADRA2B
CFH
DHPS
FOLH1
KCND3
CRY1
SCN10A
PAPSS2
SLC26A2
SLC1A1
IL4
GPC4
ELOVL6
TUG1
TBL1XR1
BCL11A
SNX10
SPTLC3
DOCK8
SLC4A4
ANKH
MTHFD2
XBP1
APOM
BHMT2
YWHAG
ARNT
ARSH
PDGFB
NEDD4L
PLAAT3
TGDS
FN1
HSPA4
BRIP1
HAX1
SLC5A5
ERN1
F5
BACE1
TWIST1
SMPD2
TBC1D24
MEF2C
GSTM3
RAB27A
GGCX
AGER
SYP
NPHP1
SIN3A
PGP
ACSM2A
ALG10
ERCC1
ENTPD1
CROT
FGF8
BCR
SLC31A1
TUBB
THBS1
GOLGA2
CD4
PGR
HDAC4
PRTN3
PTCH1
IL2
GAN
SMN2
SLC10A7
TPH2
ATP5MK
PFAS
ECM1
RAPSN
SLC27A5
SON
JAG1
SELENON
RAC1
GJA1
SERPINA6
INPP4A
MCPH1
ACOT7
TGM1
GLO1
ACVR1
ATP2A2
RECQL4
OSGEP
HDAC3
FOXG1
CDC42
GHSR
ADCY3
CLCN2
STX11
GJC2
GSK3A
EXOSC8
FOXC2
NDST1
DES
ESCO2
ACOT8
ALDOC
SQOR
AIRE
OSBP
SCN9A
NOX4
SMC3
ITLN1
NR1D2
SIK1
MYL2
ACSM2B
HSPA9
ARID1A
MYH6
CREB3L3
GCM2
MC3R
RELA
ADA2
KCNB1
B4GALNT1
DDIT3
TXNRD2
NOS1
BAX
USP9X
SLC2A5
GK2
SIRT5
GABRA1
RFC1
FABP6
SOCS3
EMD
REEP1
[truncated: 14,776 more rows]
